# Supplementary material for: catena-Poly[[(3-methyl­sulfanyl-1,2,4-thia­diazole-5-thiol­ato)sodium]di-μ-aqua-κ4 O:O]
Source: Acta Crystallogr Sect E Struct Rep Online. 2009 Dec 4;66(Pt 1):m15. doi: 10.1107/S1600536809051721 (PMC2980197; doi:10.1107/S1600536809051721)
Supplement: Supplementary file 1 [file e-66-00m15-sup1.cif]

##############################################################################
###                                                                        ###
###        Electronic paper (Acta Crystallographica Section E)             ###
###                                                                        ###
##############################################################################
#                                                                            #
# This CIF contains the data in a paper accepted for publication in Acta     #
# Crystallographica Section E. It conforms to the requirements of Notes      #
# for Authors for Section E, and has been peer reviewed under the auspices   #
# of the IUCr Commission on Journals.                                        #
#                                                                            #
# Full details of the Crystallographic Information File format               #
# are given in the paper "The Crystallographic Information File (CIF):       #
# a New Standard Archive File for Crystallography" by S. R. Hall, F. H.      #
# Allen and I. D. Brown [Acta Cryst. (1991), A47, 655-685].                  #
#                                                                            #
# The current version of the core CIF dictionary is obtainable from          #
# ftp://ftp.iucr.org/pub/cif_core.dic. The current version number is 2.4.    #
#                                                                            #
# Software is freely available for graphical display of the structure(s) in  #
# this CIF.  For information consult the CIF home page http://www.iucr.org/  #
# cif/home.html                                                              #
#                                                                            #
# This file may be used for bona fide research purposes within the           #
# scientific community so long as proper attribution is given to the journal # 
# article from which it was obtained.                                        #
#                                                                            #
##############################################################################
                                             
data_I
_audit_creation_method     SHELXL-97
_chemical_name_systematic
;
catena-Poly[[(3-methylsulfanyl-1,2,4-thiadiazole-5-thiolato)sodium]di-
\m-aqua-\k^4^O:O]
;
_chemical_name_common     ?
_chemical_formula_moiety     'C3 H7 N2 Na O2 S3'
_chemical_formula_sum     'C3 H7 N2 Na O2 S3'
_chemical_formula_iupac     '[Na (C3 H3 N2 S3) (H2 O)2]'
_chemical_formula_weight     222.28
_chemical_melting_point     ?
_symmetry_cell_setting     Monoclinic
_symmetry_space_group_name_H-M     'P 21/m'
_symmetry_space_group_name_Hall     '-P 2yb'
loop_
    _symmetry_equiv_pos_as_xyz
    'x, y, z'
    '-x, y+1/2, -z'
    '-x, -y, -z'
    'x, -y-1/2, z'
_cell_length_a     7.5794(8)
_cell_length_b     6.9736(6)
_cell_length_c     8.6879(12)
_cell_angle_alpha     90.00
_cell_angle_beta     102.0270(10)
_cell_angle_gamma     90.00
_cell_volume     449.13(9)
_cell_formula_units_Z     2
_cell_measurement_reflns_used     1437
_cell_measurement_theta_min     2.397
_cell_measurement_theta_max     27.936
_cell_measurement_temperature     298(2)
_exptl_crystal_description     Block
_exptl_crystal_colour     colourless
_exptl_crystal_size_max     0.39
_exptl_crystal_size_mid     0.27
_exptl_crystal_size_min     0.15
_exptl_crystal_density_diffrn     1.644
_exptl_crystal_density_meas     ?
_exptl_crystal_density_method     'not measured'
_exptl_crystal_F_000     228
_exptl_absorpt_coefficient_mu     0.826
_exptl_absorpt_correction_type     multi-scan
_exptl_absorpt_process_details     '(SADABS; Sheldrick, 1996)'
_exptl_absorpt_correction_T_min     0.7388
_exptl_absorpt_correction_T_max     0.8861
_exptl_special_details
;
;
_diffrn_ambient_temperature     298(2)
_diffrn_radiation_type     MoK\a
_diffrn_radiation_wavelength     0.71073
_diffrn_radiation_source     'fine-focus sealed tube'
_diffrn_radiation_monochromator     graphite
_diffrn_measurement_device_type     'Siemens SMART CCD area-detector'
_diffrn_measurement_method     '\f and \w scans'
_diffrn_detector_area_resol_mean     ?
_diffrn_reflns_number     2256
_diffrn_reflns_av_R_equivalents     0.0173
_diffrn_reflns_av_sigmaI/netI     0.0181
_diffrn_reflns_theta_min     2.40
_diffrn_reflns_theta_max     25.02
_diffrn_reflns_theta_full     25.02
_diffrn_measured_fraction_theta_max     0.994
_diffrn_measured_fraction_theta_full     0.994
_diffrn_reflns_limit_h_min     -7
_diffrn_reflns_limit_h_max     9
_diffrn_reflns_limit_k_min     -8
_diffrn_reflns_limit_k_max     8
_diffrn_reflns_limit_l_min     -10
_diffrn_reflns_limit_l_max     10
_diffrn_standards_number     0
_diffrn_standards_interval_count     .
_diffrn_standards_interval_time     .
_diffrn_standards_decay_%     ?
_refine_special_details
;
Refinement of <i>F</i>^2^ against ALL reflections. The weighted <i>R</i>-factor
<i>wR</i> and goodness of fit <i>S</i> are based on <i>F</i>^2^, conventional
<i>R</i>-factors <i>R</i> are based on <i>F</i>, with <i>F</i> set to zero for
negative <i>F</i>^2^. The threshold expression of <i>F</i>^2^ >
\s(<i>F</i>^2^) is used only for calculating <i>R</i>-factors(gt) <i>etc</i>.
and is not relevant to the choice of reflections for refinement.
<i>R</i>-factors based on <i>F</i>^2^ are statistically about twice as large
as those based on <i>F</i>, and <i>R</i>- factors based on ALL data will be
even larger.
;
_reflns_number_total     862
_reflns_number_gt     728
_reflns_threshold_expression     I>2\s(I)
_refine_ls_structure_factor_coef     Fsqd
_refine_ls_matrix_type     full
_refine_ls_R_factor_all     0.0309
_refine_ls_R_factor_gt     0.0237
_refine_ls_wR_factor_gt     0.0568
_refine_ls_wR_factor_ref     0.0639
_refine_ls_goodness_of_fit_ref     1.065
_refine_ls_restrained_S_all     1.065
_refine_ls_number_reflns     862
_refine_ls_number_parameters     64
_refine_ls_number_restraints     0
_refine_ls_hydrogen_treatment     constr
_refine_ls_weighting_scheme     calc
_refine_ls_weighting_details
         'calc w=1/[\s^2^(Fo^2^)+(0.0270P)^2^+0.2249P] where P=(Fo^2^+2Fc^2^)/3'
_atom_sites_solution_hydrogens     geom
_atom_sites_solution_primary     direct
_atom_sites_solution_secondary     difmap
_refine_ls_shift/su_max     0.001
_refine_ls_shift/su_mean     <0.001
_refine_diff_density_max     0.281
_refine_diff_density_min     -0.207
_refine_ls_extinction_method     none
_refine_ls_extinction_coef     ?
loop_
    _atom_type_symbol
    _atom_type_description
    _atom_type_scat_dispersion_real
    _atom_type_scat_dispersion_imag
    _atom_type_scat_source
    'C' 'C' 0.0033 0.0016
                         'International Tables Vol C Tables 4.2.6.8 and 6.1.1.4'
    'H' 'H' 0.0000 0.0000
                         'International Tables Vol C Tables 4.2.6.8 and 6.1.1.4'
    'O' 'O' 0.0106 0.0060
                         'International Tables Vol C Tables 4.2.6.8 and 6.1.1.4'
    'N' 'N' 0.0061 0.0033
                         'International Tables Vol C Tables 4.2.6.8 and 6.1.1.4'
    'S' 'S' 0.1246 0.1234
                         'International Tables Vol C Tables 4.2.6.8 and 6.1.1.4'
    'Na' 'Na' 0.0362 0.0249
                         'International Tables Vol C Tables 4.2.6.8 and 6.1.1.4'
_computing_data_collection     'SMART (Siemens, 1996)'
_computing_cell_refinement     'SAINT (Siemens, 1996)'
_computing_data_reduction     'SAINT (Siemens, 1996)'
_computing_structure_solution     'SHELXS97 (Sheldrick, 2008)'
_computing_structure_refinement     'SHELXL97 (Sheldrick, 2008)'
_computing_molecular_graphics     'SHELXTL (Sheldrick, 2008)'
_computing_publication_material     'SHELXTL (Sheldrick, 2008)'
loop_
    _atom_site_type_symbol
    _atom_site_label
    _atom_site_fract_x
    _atom_site_fract_y
    _atom_site_fract_z
    _atom_site_U_iso_or_equiv
    _atom_site_adp_type
    _atom_site_calc_flag
    _atom_site_refinement_flags
    _atom_site_occupancy
    _atom_site_disorder_assembly
    _atom_site_disorder_group
    Na Na1 0.07064(15) 0.2500 0.93636(13) 0.0400(3) Uani d S 1 . .
    N N1 0.1651(3) 0.2500 0.4084(3) 0.0339(5) Uani d S 1 . .
    N N2 0.1364(3) 0.2500 0.6700(2) 0.0291(5) Uani d S 1 . .
    O O1 0.16585(17) -0.0019(2) 1.13259(15) 0.0413(4) Uani d . 1 . .
    H H1A 0.1666 0.0502 1.2212 0.050 Uiso d R 1 . .
    H H1B 0.2701 -0.0493 1.1374 0.050 Uiso d R 1 . .
    S S1 0.37894(9) 0.2500 0.51077(9) 0.0386(2) Uani d S 1 . .
    S S2 -0.17326(9) 0.2500 0.46612(9) 0.0378(2) Uani d S 1 . .
    S S3 0.46031(10) 0.2500 0.86933(9) 0.0448(2) Uani d S 1 . .
    C C1 0.0626(3) 0.2500 0.5131(3) 0.0283(6) Uani d S 1 . .
    C C2 0.3165(3) 0.2500 0.6910(3) 0.0310(6) Uani d S 1 . .
    C C3 -0.2220(4) 0.2500 0.2548(3) 0.0470(8) Uani d S 1 . .
    H H3A -0.3503 0.2500 0.2163 0.071 Uiso calc SR 1 . .
    H H3B -0.1709 0.1376 0.2175 0.071 Uiso calc PR 0.50 . .
    H H3C -0.1709 0.3624 0.2175 0.071 Uiso calc PR 0.50 . .
loop_
    _atom_site_aniso_label
    _atom_site_aniso_U_11
    _atom_site_aniso_U_22
    _atom_site_aniso_U_33
    _atom_site_aniso_U_12
    _atom_site_aniso_U_13
    _atom_site_aniso_U_23
    Na1 0.0488(7) 0.0382(7) 0.0350(6) 0.000 0.0134(5) 0.000
    N1 0.0315(12) 0.0391(14) 0.0321(13) 0.000 0.0085(10) 0.000
    N2 0.0261(11) 0.0318(12) 0.0302(12) 0.000 0.0074(9) 0.000
    O1 0.0393(8) 0.0461(9) 0.0374(8) 0.0029(6) 0.0054(6) -0.0041(7)
    S1 0.0274(4) 0.0514(5) 0.0394(4) 0.000 0.0122(3) 0.000
    S2 0.0256(4) 0.0444(5) 0.0423(4) 0.000 0.0043(3) 0.000
    S3 0.0319(4) 0.0626(6) 0.0364(4) 0.000 -0.0009(3) 0.000
    C1 0.0286(13) 0.0214(13) 0.0350(15) 0.000 0.0067(11) 0.000
    C2 0.0280(13) 0.0295(15) 0.0358(15) 0.000 0.0070(11) 0.000
    C3 0.0439(17) 0.0468(19) 0.0426(18) 0.000 -0.0088(14) 0.000
_geom_special_details
;
All e.s.d.'s (except the e.s.d. in the dihedral angle between two l.s. planes)
are estimated using the full covariance matrix. The cell e.s.d.'s are taken
into account individually in the estimation of e.s.d.'s in distances, angles
and torsion angles; correlations between e.s.d.'s in cell parameters are only
used when they are defined by crystal symmetry. An approximate (isotropic)
treatment of cell e.s.d.'s is used for estimating e.s.d.'s involving l.s.
planes.
;
loop_
    _geom_bond_atom_site_label_1
    _geom_bond_atom_site_label_2
    _geom_bond_site_symmetry_2
    _geom_bond_distance
    _geom_bond_publ_flag
    Na1 O1 4_565 2.4493(16) Y
    Na1 O1 . 2.4493(16) Y
    Na1 N2 . 2.467(2) Y
    Na1 O1 3_557 2.4736(16) Y
    Na1 O1 2_557 2.4736(16) Y
    Na1 S3 . 3.1271(14) Y
    Na1 Na1 3_557 3.8756(10) ?
    Na1 Na1 3_567 3.8756(10) ?
    N1 C1 . 1.314(3) ?
    N1 S1 . 1.679(2) ?
    N2 C2 . 1.340(3) ?
    N2 C1 . 1.361(3) ?
    O1 Na1 3_557 2.4736(16) ?
    O1 H1A . 0.85 ?
    O1 H1B . 0.85 ?
    S1 C2 . 1.727(3) ?
    S2 C1 . 1.749(3) ?
    S2 C3 . 1.796(3) ?
    S3 C2 . 1.698(3) ?
    C3 H3A . 0.96 ?
    C3 H3B . 0.96 ?
    C3 H3C . 0.96 ?
loop_
    _geom_angle_atom_site_label_1
    _geom_angle_atom_site_label_2
    _geom_angle_atom_site_label_3
    _geom_angle_site_symmetry_1
    _geom_angle_site_symmetry_3
    _geom_angle
    _geom_angle_publ_flag
    O1 Na1 O1 4_565 . 91.62(8) ?
    O1 Na1 N2 4_565 . 124.42(5) ?
    O1 Na1 N2 . . 124.42(5) ?
    O1 Na1 O1 4_565 3_557 139.79(5) ?
    O1 Na1 O1 . 3_557 76.14(5) ?
    N2 Na1 O1 . 3_557 92.90(6) ?
    O1 Na1 O1 4_565 2_557 76.14(5) ?
    O1 Na1 O1 . 2_557 139.79(5) ?
    N2 Na1 O1 . 2_557 92.90(6) ?
    O1 Na1 O1 3_557 2_557 88.79(7) ?
    O1 Na1 S3 4_565 . 88.68(4) ?
    O1 Na1 S3 . . 88.68(4) ?
    N2 Na1 S3 . . 56.09(5) ?
    O1 Na1 S3 3_557 . 128.30(4) ?
    O1 Na1 S3 2_557 . 128.30(4) ?
    O1 Na1 Na1 4_565 3_557 120.36(6) ?
    O1 Na1 Na1 . 3_557 38.29(3) ?
    N2 Na1 Na1 . 3_557 112.92(3) ?
    O1 Na1 Na1 3_557 3_557 37.85(3) ?
    O1 Na1 Na1 2_557 3_557 117.98(6) ?
    S3 Na1 Na1 . 3_557 112.39(3) ?
    O1 Na1 Na1 4_565 3_567 38.29(3) ?
    O1 Na1 Na1 . 3_567 120.36(6) ?
    N2 Na1 Na1 . 3_567 112.92(3) ?
    O1 Na1 Na1 3_557 3_567 117.98(6) ?
    O1 Na1 Na1 2_557 3_567 37.85(4) ?
    S3 Na1 Na1 . 3_567 112.39(3) ?
    Na1 Na1 Na1 3_557 3_567 128.23(6) ?
    C1 N1 S1 . . 106.14(18) ?
    C2 N2 C1 . . 109.3(2) ?
    C2 N2 Na1 . . 105.76(16) ?
    C1 N2 Na1 . . 144.92(16) ?
    Na1 O1 Na1 . 3_557 103.86(5) ?
    Na1 O1 H1A . . 105.7 ?
    Na1 O1 H1A 3_557 . 112.7 ?
    Na1 O1 H1B . . 116.7 ?
    Na1 O1 H1B 3_557 . 111.0 ?
    H1A O1 H1B . . 106.9 ?
    N1 S1 C2 . . 93.66(12) ?
    C1 S2 C3 . . 102.79(14) ?
    C2 S3 Na1 . . 73.65(9) ?
    N1 C1 N2 . . 121.0(2) ?
    N1 C1 S2 . . 124.2(2) ?
    N2 C1 S2 . . 114.86(18) ?
    N2 C2 S3 . . 124.5(2) ?
    N2 C2 S1 . . 109.90(19) ?
    S3 C2 S1 . . 125.60(16) ?
    S2 C3 H3A . . 109.5 ?
    S2 C3 H3B . . 109.5 ?
    H3A C3 H3B . . 109.5 ?
    S2 C3 H3C . . 109.5 ?
    H3A C3 H3C . . 109.5 ?
    H3B C3 H3C . . 109.5 ?
data_global
_journal_date_recd_electronic     2009-11-17
_journal_date_accepted     2009-12-01
_journal_name_full     'Acta Crystallographica, Section E'
_journal_year     2010
_journal_volume     66
_journal_issue      1
_journal_page_first     m15
_journal_page_last     m15
_journal_paper_category     QM
_journal_coeditor_code     CI2968
_publ_contact_author_name     'Pro. Haizeng Wang'
_publ_contact_author_address
;
  College of Chemistry and Chemical Engineering
  Liaocheng University
  Shandong 252059
  P.R.China
;
_publ_contact_author_email     zhangjunhong@lcu.edu.cn
_publ_contact_author_fax     ?
_publ_contact_author_phone     '86 635 8539612'
_publ_section_title
;\
<i>catena</i>-Poly[[(3-methylsulfanyl-1,2,4-thiadiazole-5-thiolato)sodium]di-\
\m-aqua-\k^4^<i>O</i>:<i>O</i>]
;
loop_
    _publ_author_name
    _publ_author_address
    'Jun-Hong Zhang'
;
  College of Chemistry and Chemical Engineering,
  Ocean University of China
  Qingdao 266100
  Shandong
  People's Republic of China
;
    'Chun-Lin Ma'
;
  College of Chemistry and Chemical Engineering
  Liaocheng University
  Shandong 252059
  People's Republic of China
;
    'Ru-Fen Zhang'
;
  College of Chemistry and Chemical Engineering
  Liaocheng University
  Shandong 252059
  People's Republic of China
;
    'Hai-Zeng Wang'
;
  College of Chemistry and Chemical Engineering,
  Ocean University of China
  Qingdao 266100
  Shandong
  People's Republic of China
;
    'Guo-Jia Fu'
;
  College of Chemistry and Chemical Engineering
  Liaocheng University
  Shandong 252059
  People's Republic of China
;
