# Supplementary material for: catena-Poly[[(3-methyl­sulfanyl-1,2,4-thia­diazole-5-thiol­ato)sodium]di-μ-aqua-κ4 O:O]
Source: Acta Crystallogr Sect E Struct Rep Online. 2009 Dec 4;66(Pt 1):m15. doi: 10.1107/S1600536809051721 (PMC2980197; doi:10.1107/S1600536809051721)
Supplement: Supplementary file 2 [file e-66-00m15-Isup2.hkl]

# 
# h,k,l, Fc-squared, Fo-squared, sigma(Fo-squared) and status flag 
# 
data_I
_shelx_title ' 090519h in P2(1)/m' 
_shelx_refln_list_code          4 
_shelx_F_calc_maximum      107.16 
_exptl_crystal_F_000       228.00 
_reflns_d_resolution_high  0.8403 
 
loop_ 
 _symmetry_equiv_pos_as_xyz 
 'x, y, z' 
 '-x, y+1/2, -z' 
 '-x, -y, -z' 
 'x, -y-1/2, z' 
 
_cell_length_a     7.5794 
_cell_length_b     6.9736 
_cell_length_c     8.6879 
_cell_angle_alpha  90.000 
_cell_angle_beta  102.027 
_cell_angle_gamma  90.000 
 
_shelx_F_squared_multiplier     1.000 
 
loop_ 
 _refln_index_h 
 _refln_index_k 
 _refln_index_l 
 _refln_F_squared_calc 
 _refln_F_squared_meas 
 _refln_F_squared_sigma 
 _refln_observed_status 
   1   0   0      458.76      472.22      3.80 o 
   2   0   0      175.16      172.70      2.29 o 
   3   0   0     2497.99     2583.29     17.53 o 
   4   0   0      899.72      962.18     11.00 o 
   5   0   0      195.28      192.33      3.63 o 
   6   0   0      271.11      251.07      7.24 o 
   7   0   0        3.35        1.03      1.29 o 
   8   0   0       56.72       56.67      4.12 o 
   1   1   0      809.50      866.62      5.53 o 
   2   1   0      659.26      656.54      3.97 o 
   3   1   0     3238.08     3308.09     15.52 o 
   4   1   0      263.15      266.66      2.74 o 
   5   1   0      154.48      142.76      3.71 o 
   6   1   0       18.20       18.59      1.36 o 
   7   1   0       12.26       10.56      1.61 o 
   8   1   0       47.89       52.30      2.83 o 
   0   2   0    11482.78    11405.63    104.35 o 
   1   2   0       71.37       62.87      1.03 o 
   2   2   0      282.41      271.83      1.98 o 
   3   2   0       35.09       35.49      0.88 o 
   4   2   0      186.91      197.22      2.54 o 
   5   2   0       14.46       12.75      1.31 o 
   6   2   0        3.32        1.43      0.73 o 
   7   2   0       46.62       46.34      2.01 o 
   8   2   0       15.55       11.35      1.89 o 
   1   3   0      434.07      478.63      7.99 o 
   2   3   0      266.43      250.52      2.32 o 
   3   3   0     1583.64     1590.89      8.90 o 
   4   3   0      176.04      178.77      3.16 o 
   5   3   0       96.01       89.43      2.43 o 
   6   3   0       13.02        8.56      1.59 o 
   7   3   0        9.76        9.72      1.53 o 
   8   3   0       27.02       31.27      2.85 o 
   0   4   0     7633.40     7553.16     67.63 o 
   1   4   0       88.37       91.92      3.70 o 
   2   4   0        3.24        3.39      0.52 o 
   3   4   0      514.32      525.05      5.79 o 
   4   4   0      294.92      295.41      4.44 o 
   5   4   0       69.15       63.37      2.20 o 
   6   4   0      104.84       95.29      2.85 o 
   7   4   0        2.22        0.98      0.87 o 
   1   5   0      104.25      105.97      4.40 o 
   2   5   0       95.55      101.60      4.72 o 
   3   5   0      583.74      596.58      8.45 o 
   4   5   0       80.78       79.99      2.50 o 
   5   5   0       37.15       36.02      1.83 o 
   6   5   0        2.65        2.26      1.25 o 
   7   5   0        4.20        4.31      1.74 o 
   0   6   0     1172.77     1171.27     17.32 o 
   1   6   0        0.06        0.35      0.89 o 
   2   6   0       15.68       13.74      1.79 o 
   3   6   0        9.84       10.90      3.80 o 
   4   6   0       40.16       35.69      3.53 o 
   5   6   0        3.53        2.73      1.39 o 
   6   6   0        2.24        2.17      1.41 o 
   1   7   0       30.02       27.45      8.25 o 
   2   7   0       26.77       27.02      5.48 o 
   3   7   0      164.15      166.31      8.21 o 
   4   7   0       37.80       39.96      2.93 o 
   1   8   0       11.30       13.65      2.97 o 
   2   8   0        0.62        0.67      1.25 o 
  -8   0   1        6.42        7.32      2.39 o 
  -7   0   1        4.91        2.01      1.55 o 
  -6   0   1       17.76       14.96      2.39 o 
  -5   0   1     1364.03     1338.44     11.56 o 
  -4   0   1      566.90      551.77      5.87 o 
  -3   0   1      514.78      510.11      5.05 o 
  -2   0   1     2003.21     2103.90     15.33 o 
  -1   0   1      393.80      424.60      2.85 o 
   0   0   1      818.61      844.27      6.20 o 
   1   0   1      201.48      196.70      2.22 o 
   2   0   1      136.43      132.81      2.65 o 
   3   0   1       36.49       40.48      2.41 o 
   4   0   1      762.67      784.46      7.87 o 
   5   0   1       56.92       58.49      2.10 o 
   6   0   1      280.17      276.70      5.02 o 
   7   0   1       37.38       38.00      3.25 o 
   8   0   1      125.76      128.48      6.15 o 
  -8   1   1       20.09       17.11      2.14 o 
  -7   1   1      444.75      445.21     11.20 o 
  -6   1   1      204.19      193.90      3.47 o 
  -5   1   1        1.21        1.43      0.58 o 
  -4   1   1      197.17      217.22      2.30 o 
  -3   1   1        0.53        0.03      0.22 o 
  -2   1   1     3427.89     3463.78     18.99 o 
  -1   1   1      493.26      533.98      6.41 o 
   0   1   1      590.16      627.04      4.13 o 
   1   1   1      197.20      209.31      2.67 o 
   2   1   1       13.55        8.17      0.51 o 
   3   1   1       32.43       38.77      0.98 o 
   4   1   1      169.65      158.53      2.21 o 
   5   1   1      737.54      725.83      5.73 o 
   6   1   1      100.74       90.69      2.46 o 
   7   1   1      247.45      257.24     13.41 o 
   8   1   1        4.06        1.35      1.18 o 
  -8   2   1        0.01       -0.83      0.98 o 
  -7   2   1      125.98      117.47      3.06 o 
  -6   2   1      139.47      136.63      4.25 o 
  -5   2   1      688.49      676.94      7.21 o 
  -4   2   1     1933.01     1950.50     12.80 o 
  -3   2   1       21.68       20.96      1.23 o 
  -2   2   1      607.93      601.86      4.97 o 
  -1   2   1     3905.79     3947.98     42.79 o 
   0   2   1     3152.10     3243.45     21.28 o 
   1   2   1      881.25      862.46     12.98 o 
   2   2   1     2560.12     2597.81     35.92 o 
   3   2   1      595.09      612.01      7.04 o 
   4   2   1      279.85      280.59      3.06 o 
   5   2   1      507.80      507.19      5.78 o 
   6   2   1      542.86      540.63      7.91 o 
   7   2   1       57.75       57.72      2.25 o 
   8   2   1       15.81       12.71      2.64 o 
  -8   3   1       12.12       11.87      2.35 o 
  -7   3   1      278.91      291.66      5.11 o 
  -6   3   1      122.74      121.54      3.03 o 
  -5   3   1        1.27        1.54      0.71 o 
  -4   3   1      132.48      131.15      2.71 o 
  -3   3   1        3.18       -0.20      0.45 o 
  -2   3   1     1623.91     1585.34     14.12 o 
  -1   3   1       62.04       78.44      1.56 o 
   0   3   1      321.08      314.94      5.77 o 
   1   3   1       90.01       88.40      1.70 o 
   2   3   1       29.22       28.72      0.84 o 
   3   3   1        6.79       12.20      0.72 o 
   4   3   1       90.49       90.36      2.26 o 
   5   3   1      401.92      404.47      5.31 o 
   6   3   1       75.38       68.39      2.33 o 
   7   3   1      161.27      173.67      3.95 o 
  -7   4   1        1.92        0.61      0.91 o 
  -6   4   1        9.49       10.87      1.38 o 
  -5   4   1      503.61      501.76      8.21 o 
  -4   4   1      196.86      195.55      6.16 o 
  -3   4   1      103.95      100.98      2.43 o 
  -2   4   1      502.91      496.09      6.51 o 
  -1   4   1       34.73       36.01      1.28 o 
   0   4   1      158.37      167.60      4.67 o 
   1   4   1       58.16       55.89      1.51 o 
   2   4   1       73.86       73.15      1.53 o 
   3   4   1       20.57       18.51      1.24 o 
   4   4   1      280.17      273.65      5.08 o 
   5   4   1       31.44       30.35      1.59 o 
   6   4   1      125.89      131.75      5.82 o 
   7   4   1       14.91       20.99      7.82 o 
  -7   5   1      128.42      134.69      3.82 o 
  -6   5   1       44.26       41.46      2.76 o 
  -5   5   1        0.42       -0.44      0.73 o 
  -4   5   1       65.40       61.93      3.88 o 
  -3   5   1        0.20       -0.79      0.67 o 
  -2   5   1      542.96      526.05     25.90 o 
  -1   5   1       18.41       17.55      3.08 o 
   0   5   1      109.72      107.39      3.24 o 
   1   5   1       27.60       28.49      1.27 o 
   2   5   1       25.01       25.78      1.37 o 
   3   5   1        8.05        6.40      1.34 o 
   4   5   1       45.91       46.42      5.48 o 
   5   5   1      163.44      156.08      4.73 o 
   6   5   1       27.87       28.69      2.68 o 
  -6   6   1       28.15       30.41      4.93 o 
  -5   6   1      106.76      115.06      4.19 o 
  -4   6   1      251.28      261.71      9.79 o 
  -3   6   1        1.50       -0.20      0.89 o 
  -2   6   1       65.56       66.12      2.77 o 
  -1   6   1      230.71      228.92      3.90 o 
   0   6   1      259.19      257.16      8.03 o 
   1   6   1       62.83       64.83      2.57 o 
   2   6   1      231.70      242.87      7.38 o 
   3   6   1       76.44       76.33      3.32 o 
   4   6   1       61.53       57.31      2.99 o 
   5   6   1       90.64       92.29      3.90 o 
  -4   7   1       25.14       25.40      7.63 o 
  -3   7   1        0.09       -0.66      1.08 o 
  -2   7   1      146.85      166.11      4.71 o 
  -1   7   1        3.73        3.43      1.95 o 
   0   7   1       22.37       25.29      2.59 o 
   1   7   1        8.94        6.46      2.09 o 
   2   7   1        8.67        8.76      3.28 o 
   3   7   1        8.49        3.99      1.49 o 
   4   7   1       15.60       15.65      2.64 o 
  -2   8   1       23.30        1.84      2.28 o 
  -1   8   1       12.15       14.27      3.33 o 
   1   8   1        5.99        5.40      3.90 o 
   2   8   1        8.36       13.41      5.29 o 
  -9   0   2      298.31      337.12     10.86 o 
  -8   0   2      110.22      112.16      5.75 o 
  -7   0   2      121.68      129.26      5.72 o 
  -6   0   2       61.63       63.18      3.70 o 
  -5   0   2      240.23      235.13      3.92 o 
  -4   0   2      855.52      880.23      8.09 o 
  -3   0   2      266.01      253.77      3.34 o 
  -2   0   2     1443.47     1491.84      8.80 o 
  -1   0   2     1613.47     1693.23     14.29 o 
   0   0   2     1807.76     1844.08     14.41 o 
   1   0   2      325.92      308.33      3.33 o 
   2   0   2       96.47       98.10      2.01 o 
   3   0   2      421.21      397.30      4.96 o 
   4   0   2      239.21      236.31      4.10 o 
   5   0   2     1601.21     1619.12     22.81 o 
   6   0   2       28.54       36.71      1.98 o 
   7   0   2       13.67       15.39      2.81 o 
   8   0   2      130.66      129.88      6.25 o 
  -8   1   2      155.15      168.71      7.03 o 
  -7   1   2      293.47      299.33      6.23 o 
  -6   1   2      385.87      363.90      4.87 o 
  -5   1   2      118.87      119.49      2.49 o 
  -4   1   2      723.67      721.72      4.53 o 
  -3   1   2        0.15        1.15      0.26 o 
  -2   1   2        0.13       -1.01      0.67 o 
  -1   1   2       16.86       16.45      0.50 o 
   0   1   2     1390.13     1450.79     15.03 o 
   1   1   2      169.94      181.04      1.70 o 
   2   1   2     1239.68     1305.66      7.20 o 
   3   1   2     1874.99     1939.55     10.34 o 
   4   1   2       47.28       47.08      1.59 o 
   5   1   2       90.96       87.45      1.92 o 
   6   1   2      149.44      148.49      3.21 o 
   7   1   2      181.84      200.29     11.30 o 
   8   1   2       10.37        6.35      1.66 o 
  -8   2   2        8.37        8.96      1.72 o 
  -7   2   2      278.15      264.58      5.03 o 
  -6   2   2       94.17       98.96      2.63 o 
  -5   2   2        8.42        7.71      1.38 o 
  -4   2   2       63.49       53.59      2.63 o 
  -3   2   2      334.25      311.01      3.69 o 
  -2   2   2       45.37       50.06      1.16 o 
  -1   2   2       13.34       13.67      0.56 o 
   0   2   2     2038.99     1983.04      9.78 o 
   1   2   2      784.97      780.01      5.90 o 
   2   2   2      269.26      296.10      3.53 o 
   3   2   2      122.65      123.80      1.93 o 
   4   2   2      992.96      997.76      7.00 o 
   5   2   2      595.90      591.60      6.40 o 
   6   2   2       14.07       15.80      1.45 o 
   7   2   2       10.43        8.30      1.88 o 
   8   2   2       33.08       28.11      4.02 o 
  -8   3   2      108.58      100.58      4.02 o 
  -7   3   2      209.20      207.43      4.33 o 
  -6   3   2      257.83      246.04      5.24 o 
  -5   3   2       94.68       90.06      2.44 o 
  -4   3   2      417.44      412.37      5.02 o 
  -3   3   2        0.15        0.39      0.46 o 
  -2   3   2        0.32       -0.22      0.33 o 
  -1   3   2        9.48        9.33      1.65 o 
   0   3   2      593.26      597.54      5.21 o 
   1   3   2       35.72       31.94      1.16 o 
   2   3   2      687.69      666.34      5.96 o 
   3   3   2     1104.10     1117.27      6.47 o 
   4   3   2       39.97       34.85      1.47 o 
   5   3   2       53.66       53.04      1.94 o 
   6   3   2       98.05       98.23      3.62 o 
   7   3   2      115.03      123.09      8.88 o 
  -7   4   2       46.56       43.43      2.14 o 
  -6   4   2       28.57       30.06      1.90 o 
  -5   4   2       66.73       66.34      4.05 o 
  -4   4   2      334.98      318.05      4.66 o 
  -3   4   2      113.11      106.15      2.50 o 
  -2   4   2      238.65      228.00      3.08 o 
  -1   4   2      370.18      375.51     10.85 o 
   0   4   2      689.51      686.64     16.34 o 
   1   4   2       25.02       23.66      1.16 o 
   2   4   2       36.34       35.15      1.19 o 
   3   4   2       82.78       85.93      1.89 o 
   4   4   2      100.88       95.65      3.38 o 
   5   4   2      660.67      695.44     23.75 o 
   6   4   2        7.71        5.72      1.41 o 
   7   4   2        9.87        9.31      1.83 o 
  -7   5   2       87.92      100.05      3.31 o 
  -6   5   2      116.46      112.63      4.51 o 
  -5   5   2       49.17       48.95      2.11 o 
  -4   5   2      177.69      172.91      4.85 o 
  -3   5   2        0.69       -0.50      0.77 o 
  -2   5   2        3.23        6.68      7.43 o 
  -1   5   2        2.06        1.32      0.61 o 
   0   5   2      228.14      221.08      3.70 o 
   1   5   2        3.09        2.82      0.74 o 
   2   5   2      233.27      222.33      3.18 o 
   3   5   2      437.22      420.95      7.28 o 
   4   5   2       23.69       24.62      2.33 o 
   5   5   2       28.96       29.44      2.64 o 
   6   5   2       44.68       40.48      2.71 o 
  -6   6   2        9.80       15.12      3.46 o 
  -5   6   2        2.11        2.25      1.25 o 
  -4   6   2       19.76       18.61      3.45 o 
  -3   6   2       45.04       49.01      2.50 o 
  -2   6   2        0.97        1.21      0.92 o 
  -1   6   2        4.13        3.56      1.29 o 
   0   6   2      259.02      258.76      4.16 o 
   1   6   2       47.41       43.35      1.75 o 
   2   6   2       23.13       22.26      3.32 o 
   3   6   2       15.03       17.43      2.11 o 
   4   6   2      144.11      149.23      5.05 o 
   5   6   2      112.59      122.82      4.62 o 
  -4   7   2       56.30       67.62      4.43 o 
  -3   7   2        1.21        0.14      1.78 o 
  -2   7   2        0.62        1.16      1.70 o 
  -1   7   2        0.24        1.06      1.06 o 
   0   7   2       39.27       39.90      1.87 o 
   1   7   2        0.32        0.02      1.55 o 
   2   7   2       58.98       64.01      3.18 o 
   3   7   2      124.73      123.17      4.54 o 
   4   7   2        7.63        7.41      2.48 o 
  -1   8   2       33.24       38.78      2.91 o 
   1   8   2        0.52       -0.05      1.84 o 
  -8   0   3       21.57       20.38      3.38 o 
  -7   0   3        0.02       -0.69      1.20 o 
  -6   0   3      102.31       98.09      4.60 o 
  -5   0   3     1382.18     1342.47      9.33 o 
  -4   0   3       40.39       31.82      1.49 o 
  -3   0   3       18.63       16.53      0.81 o 
  -2   0   3       11.18       14.85      0.76 o 
  -1   0   3      558.68      629.23      4.78 o 
   0   0   3     3767.22     3733.73     24.49 o 
   1   0   3      124.55      101.11      1.97 o 
   2   0   3       42.28       53.11      1.62 o 
   3   0   3     1725.85     1698.96     13.60 o 
   4   0   3      124.19      118.98      3.03 o 
   5   0   3       37.97       36.58      1.93 o 
   6   0   3       82.48       74.32      2.84 o 
   7   0   3       47.98       52.26      3.77 o 
  -8   1   3       85.06       87.15      3.67 o 
  -7   1   3        0.80       -0.76      0.83 o 
  -6   1   3      532.12      523.10      8.85 o 
  -5   1   3      528.22      533.01      8.42 o 
  -4   1   3       73.36       70.14      1.59 o 
  -3   1   3      115.70       96.24      1.22 o 
  -2   1   3     4763.87     4820.61     17.73 o 
  -1   1   3        6.11        6.40      0.42 o 
   0   1   3      331.94      323.83      3.58 o 
   1   1   3      321.69      365.96      3.40 o 
   2   1   3      224.62      239.21      2.49 o 
   3   1   3      624.99      644.30     12.16 o 
   4   1   3       44.31       39.39      1.41 o 
   5   1   3       51.70       48.03      2.34 o 
   6   1   3       76.20       75.88      4.69 o 
   7   1   3      150.16      159.52      4.64 o 
  -8   2   3        2.26        0.81      1.11 o 
  -7   2   3        0.02       -0.71      0.88 o 
  -6   2   3        1.18        0.93      0.95 o 
  -5   2   3      347.63      333.14      7.92 o 
  -4   2   3       57.71       51.84      1.65 o 
  -3   2   3      656.97      691.89      4.78 o 
  -2   2   3      839.80      864.96      5.44 o 
  -1   2   3      212.38      213.74      2.18 o 
   0   2   3      268.28      259.58      3.24 o 
   1   2   3     1698.44     1682.86     36.57 o 
   2   2   3       22.66       22.84      0.96 o 
   3   2   3      296.61      286.29      3.13 o 
   4   2   3       22.53       19.31      1.00 o 
   5   2   3       51.46       46.65      2.35 o 
   6   2   3        0.78        1.15      1.02 o 
   7   2   3      157.19      162.60      4.88 o 
  -8   3   3       53.23       57.28      3.43 o 
  -7   3   3        0.45       -1.08      0.73 o 
  -6   3   3      360.56      357.98      5.36 o 
  -5   3   3      326.90      333.77      5.94 o 
  -4   3   3       40.25       39.70      2.59 o 
  -3   3   3       32.30       30.42      1.55 o 
  -2   3   3     2601.20     2602.31     13.18 o 
  -1   3   3        0.19       -0.30      0.29 o 
   0   3   3       94.93       96.29      1.46 o 
   1   3   3      128.54      120.84      3.34 o 
   2   3   3       87.83       85.95      2.55 o 
   3   3   3      405.87      397.25      5.50 o 
   4   3   3       33.94       29.11      1.50 o 
   5   3   3       33.28       30.14      2.06 o 
   6   3   3       52.81       50.37      2.75 o 
   7   3   3      111.10      110.02      4.26 o 
  -7   4   3        0.69       -0.16      1.03 o 
  -6   4   3       38.67       33.77      2.14 o 
  -5   4   3      503.61      480.36      7.57 o 
  -4   4   3       24.64       23.36      3.89 o 
  -3   4   3       10.80        9.04      1.24 o 
  -2   4   3        2.11        2.47      0.52 o 
  -1   4   3       81.59       72.54      2.01 o 
   0   4   3      815.08      792.66      7.14 o 
   1   4   3       95.25       89.02      2.22 o 
   2   4   3        7.38        8.39      1.02 o 
   3   4   3      540.81      539.85      6.39 o 
   4   4   3       42.16       42.02      2.41 o 
   5   4   3       22.79       19.03      2.17 o 
   6   4   3       26.67       26.43      2.64 o 
  -7   5   3        0.77        0.00      1.13 o 
  -6   5   3      188.93      185.12      8.17 o 
  -5   5   3      150.79      142.31      5.79 o 
  -4   5   3        9.62        6.36      4.56 o 
  -3   5   3       18.56       19.26      2.38 o 
  -2   5   3      912.92      937.17      8.39 o 
  -1   5   3        3.00        1.49      0.67 o 
   0   5   3       42.62       37.74      1.80 o 
   1   5   3       53.09       45.52      1.92 o 
   2   5   3       42.23       39.15      1.69 o 
   3   5   3      170.48      169.03      4.72 o 
   4   5   3       18.56       15.79      2.12 o 
   5   5   3       18.53       18.65      4.78 o 
   6   5   3       17.18       18.45      2.95 o 
  -6   6   3        0.06        1.36      1.36 o 
  -5   6   3       62.83       43.08     30.45 o 
  -4   6   3       14.37       17.18      2.75 o 
  -3   6   3       71.19       69.49      3.11 o 
  -2   6   3       95.65       95.13      3.43 o 
  -1   6   3        7.43        6.67      1.40 o 
   0   6   3       66.03       60.50      2.15 o 
   1   6   3      183.13      183.97      3.65 o 
   2   6   3        0.03        0.21      0.98 o 
   3   6   3       56.27       51.68      2.87 o 
   4   6   3        2.82        2.90      1.33 o 
  -4   7   3        1.45        3.58      2.36 o 
  -3   7   3        4.90        5.02      1.56 o 
  -2   7   3      236.52      252.51      6.07 o 
  -1   7   3        0.88        0.72      1.11 o 
   0   7   3        6.10        6.69      1.50 o 
   1   7   3       13.64       16.60      2.93 o 
   2   7   3        7.83        6.02      1.67 o 
   3   7   3       56.90       56.27      3.25 o 
  -8   0   4       59.64       62.79      4.49 o 
  -7   0   4      109.90      105.96      5.32 o 
  -6   0   4        0.14        0.29      1.22 o 
  -5   0   4      111.82       99.99      2.17 o 
  -4   0   4      934.20      878.33      6.99 o 
  -3   0   4      445.15      504.75      4.78 o 
  -2   0   4      624.77      610.07      5.82 o 
  -1   0   4       25.47       29.69      1.68 o 
   0   0   4        6.14        3.28      0.84 o 
   1   0   4       95.86       95.39      2.14 o 
   2   0   4        0.13       -0.56      0.37 o 
   3   0   4      752.30      784.29      8.33 o 
   4   0   4        5.92        4.34      2.16 o 
   5   0   4      209.27      221.17      4.76 o 
   6   0   4       63.63       63.23      4.03 o 
  -8   1   4       30.58       35.28      4.17 o 
  -7   1   4      256.39      260.83      5.93 o 
  -6   1   4      708.91      719.45      8.80 o 
  -5   1   4       97.55       95.12      1.99 o 
  -4   1   4      242.95      245.30      2.79 o 
  -3   1   4       45.81       42.28      0.94 o 
  -2   1   4      948.64      981.15      5.08 o 
  -1   1   4      235.06      220.80      2.39 o 
   0   1   4     1128.03     1151.10     17.75 o 
   1   1   4     1204.72     1243.28     14.72 o 
   2   1   4      111.44      106.91      2.30 o 
   3   1   4      274.32      287.56      3.25 o 
   4   1   4      817.35      792.78     13.66 o 
   5   1   4       26.90       22.36      3.28 o 
   6   1   4       35.92       34.53      2.46 o 
   7   1   4      278.81      299.46      7.66 o 
  -8   2   4       28.80       31.02      2.80 o 
  -7   2   4       14.46       17.56      1.63 o 
  -6   2   4       93.75       91.63      2.24 o 
  -5   2   4      165.16      159.48      4.76 o 
  -4   2   4     1473.88     1443.73     16.19 o 
  -3   2   4       10.20        7.07      0.59 o 
  -2   2   4      885.56      855.44      5.22 o 
  -1   2   4      218.29      213.51      2.30 o 
   0   2   4      670.99      714.97      6.50 o 
   1   2   4      204.68      227.12      5.25 o 
   2   2   4      242.83      230.36      5.04 o 
   3   2   4       63.18       60.26      1.97 o 
   4   2   4        2.46        0.89      0.71 o 
   5   2   4      368.26      365.02     10.48 o 
   6   2   4        0.00        0.44      1.01 o 
   7   2   4       60.37       65.77      3.31 o 
  -8   3   4       25.36       32.91      7.34 o 
  -7   3   4      153.97      164.03      3.34 o 
  -6   3   4      481.64      486.73      5.54 o 
  -5   3   4       56.12       51.06      1.69 o 
  -4   3   4      151.83      152.88      2.66 o 
  -3   3   4       15.63       18.04      1.12 o 
  -2   3   4      524.45      522.95      4.37 o 
  -1   3   4      107.83      113.70      1.74 o 
   0   3   4      586.23      599.95     19.08 o 
   1   3   4      698.08      675.20      9.93 o 
   2   3   4       73.93       66.97      2.68 o 
   3   3   4      178.97      177.62      4.80 o 
   4   3   4      519.02      508.82      6.40 o 
   5   3   4       12.08       10.94      1.90 o 
   6   3   4       21.74       23.28      2.39 o 
  -7   4   4       51.29       51.80      2.03 o 
  -6   4   4        0.01        0.41      0.70 o 
  -5   4   4       43.54       39.16      1.59 o 
  -4   4   4      361.02      358.73      4.46 o 
  -3   4   4      135.74      135.60      2.84 o 
  -2   4   4      185.87      174.74      3.09 o 
  -1   4   4        4.67        5.10      1.21 o 
   0   4   4        0.14       -0.23      0.52 o 
   1   4   4       22.57       27.53      1.51 o 
   2   4   4        0.91        0.03      0.69 o 
   3   4   4      268.13      268.24      4.28 o 
   4   4   4        4.02        4.28      1.26 o 
   5   4   4       82.20       89.38      5.09 o 
   6   4   4       34.21       36.32      3.08 o 
  -6   5   4      203.66      216.51      4.05 o 
  -5   5   4       19.94       22.86      1.63 o 
  -4   5   4       62.15       58.05      4.77 o 
  -3   5   4        4.91        3.89      1.18 o 
  -2   5   4      187.94      182.74      4.52 o 
  -1   5   4       62.61       56.96      2.02 o 
   0   5   4      211.74      212.96      4.52 o 
   1   5   4      213.71      216.54      3.96 o 
   2   5   4       24.32       26.44      1.71 o 
   3   5   4       84.78       82.24      7.32 o 
   4   5   4      225.69      227.18      5.95 o 
   5   5   4        3.07        1.76      1.29 o 
  -5   6   4       33.23       34.52      2.78 o 
  -4   6   4      242.17      253.94      8.51 o 
  -3   6   4        1.02        1.05      1.11 o 
  -2   6   4       88.74       87.32      3.36 o 
  -1   6   4       24.76       24.79      2.55 o 
   0   6   4      102.31      101.39      2.84 o 
   1   6   4       29.01       31.21      1.88 o 
   2   6   4       30.89       34.89      2.59 o 
   3   6   4        8.23        6.88      1.64 o 
   4   6   4        0.04        1.46      1.24 o 
  -4   7   4       19.19       22.14      2.59 o 
  -3   7   4        1.40        1.03      1.22 o 
  -2   7   4       74.70       77.75      3.41 o 
  -1   7   4       12.34       17.61      2.77 o 
   0   7   4       74.37       69.00      3.14 o 
   1   7   4       71.70       70.31      3.35 o 
   2   7   4        6.99        6.58      1.77 o 
  -8   0   5       60.04       59.89      4.49 o 
  -7   0   5       12.38        7.97      2.27 o 
  -6   0   5      380.35      396.64      9.81 o 
  -5   0   5       34.60       33.77      1.46 o 
  -4   0   5      183.77      171.51      2.95 o 
  -3   0   5        0.58        1.24      0.59 o 
  -2   0   5      904.60      907.40      7.29 o 
  -1   0   5      359.11      368.88      5.55 o 
   0   0   5     1955.92     1991.44     16.47 o 
   1   0   5      824.33      798.67      7.93 o 
   2   0   5      269.88      239.71      4.07 o 
   3   0   5        0.00        1.79      0.83 o 
   4   0   5       56.70       52.24      3.58 o 
   5   0   5      163.85      163.35      6.53 o 
   6   0   5      124.99      138.59      6.28 o 
  -8   1   5       80.20       92.35      3.90 o 
  -7   1   5       11.06        9.36      1.65 o 
  -6   1   5      340.25      332.80      4.96 o 
  -5   1   5      103.45      103.69      2.19 o 
  -4   1   5      228.62      233.58      2.44 o 
  -3   1   5       35.18       34.59      0.95 o 
  -2   1   5      931.42      935.43      5.27 o 
  -1   1   5        2.05        1.87      0.47 o 
   0   1   5      346.42      351.59      5.14 o 
   1   1   5      287.26      293.07      4.29 o 
   2   1   5       96.29       93.51      2.31 o 
   3   1   5     1676.71     1621.18     15.61 o 
   4   1   5        5.54        3.86      0.86 o 
   5   1   5        4.45        5.98      1.10 o 
   6   1   5       85.58       91.71      5.26 o 
  -8   2   5       15.06       13.91      2.15 o 
  -7   2   5      102.35      100.25      2.98 o 
  -6   2   5      182.06      184.63      6.11 o 
  -5   2   5        0.91        0.96      0.60 o 
  -4   2   5        3.91        4.05      0.74 o 
  -3   2   5       99.47      104.71      2.25 o 
  -2   2   5      264.39      254.42      3.99 o 
  -1   2   5       32.19       34.70      1.49 o 
   0   2   5      799.71      816.06      7.59 o 
   1   2   5      199.15      188.00      3.73 o 
   2   2   5        3.15        2.94      0.71 o 
   3   2   5       37.07       33.88      2.99 o 
   4   2   5      139.09      134.39      3.21 o 
   5   2   5       11.11       12.64      1.80 o 
   6   2   5      181.75      185.73      6.71 o 
  -7   3   5        5.02        7.05      1.27 o 
  -6   3   5      213.45      216.40      3.67 o 
  -5   3   5       69.16       66.87      1.95 o 
  -4   3   5      160.33      151.47      2.74 o 
  -3   3   5       13.85       15.56      1.04 o 
  -2   3   5      515.34      521.19      6.69 o 
  -1   3   5        0.40        0.60      0.94 o 
   0   3   5      143.20      150.46      3.15 o 
   1   3   5      180.76      179.02      5.00 o 
   2   3   5       69.63       63.12      1.87 o 
   3   3   5     1026.68     1022.97      9.78 o 
   4   3   5        6.18        4.13      0.98 o 
   5   3   5        2.60        0.63      1.24 o 
   6   3   5       56.36       58.70      3.18 o 
  -7   4   5        4.10        4.23      1.05 o 
  -6   4   5      171.89      177.68      3.52 o 
  -5   4   5       10.67       11.85      1.22 o 
  -4   4   5       89.27       77.20      3.54 o 
  -3   4   5        0.68        0.05      1.17 o 
  -2   4   5      295.97      298.05      4.44 o 
  -1   4   5      123.98      121.36      2.88 o 
   0   4   5      756.48      790.17     11.85 o 
   1   4   5      261.90      258.64      4.42 o 
   2   4   5      107.51      109.70      2.95 o 
   3   4   5        0.14        0.77      0.73 o 
   4   4   5       23.93       16.14      2.07 o 
   5   4   5       62.07       62.78      3.66 o 
  -6   5   5      111.70      112.87      4.08 o 
  -5   5   5       31.41       29.32      2.43 o 
  -4   5   5       67.13       67.74      9.04 o 
  -3   5   5        9.76       12.18      2.13 o 
  -2   5   5      246.84      238.00      5.51 o 
  -1   5   5        1.43        0.25      0.75 o 
   0   5   5       81.26       77.42      2.51 o 
   1   5   5       55.78       53.59      2.19 o 
   2   5   5       18.44       24.58      3.21 o 
   3   5   5      467.83      484.24      8.83 o 
   4   5   5        8.40        7.43      1.69 o 
  -5   6   5        0.35       -0.74      1.57 o 
  -4   6   5        0.16        0.01      1.11 o 
  -3   6   5       20.04       20.45      2.33 o 
  -2   6   5       41.44       37.21      4.32 o 
  -1   6   5        0.17       -0.46      1.00 o 
   0   6   5      158.12      158.80      3.76 o 
   1   6   5       35.11       39.89      2.09 o 
   2   6   5        0.01       -0.18      0.87 o 
   3   6   5        8.41        6.29      1.63 o 
  -2   7   5       71.36       75.91      3.57 o 
  -1   7   5        0.95       -0.54      1.25 o 
   0   7   5       17.42       19.13      2.26 o 
   1   7   5       17.79       15.51      2.51 o 
  -8   0   6       21.66       24.64      3.87 o 
  -7   0   6       61.92       75.69      4.73 o 
  -6   0   6        1.96        3.37      1.72 o 
  -5   0   6       32.53       33.94      1.91 o 
  -4   0   6      706.48      676.47      6.72 o 
  -3   0   6       56.81       52.89      1.76 o 
  -2   0   6      168.56      169.29      3.01 o 
  -1   0   6        7.44        6.85      1.38 o 
   0   0   6      204.71      212.66      6.69 o 
   1   0   6      369.63      335.60      8.68 o 
   2   0   6      105.47       96.72      4.76 o 
   3   0   6        9.51       16.94      2.72 o 
   4   0   6        6.52        6.32      2.18 o 
   5   0   6        0.44        0.94      1.46 o 
   6   0   6       40.39       44.82      3.96 o 
  -8   1   6       31.01       28.32      3.38 o 
  -7   1   6       61.07       56.18      2.90 o 
  -6   1   6       43.56       43.72      1.89 o 
  -5   1   6        0.10       -0.40      0.55 o 
  -4   1   6       12.99       16.07      0.94 o 
  -3   1   6        0.41        0.23      0.43 o 
  -2   1   6      788.56      770.52      5.78 o 
  -1   1   6      919.81      907.79      8.46 o 
   0   1   6       28.06       24.47      1.61 o 
   1   1   6      213.46      205.23      5.29 o 
   2   1   6        8.73        8.88      1.09 o 
   3   1   6       66.68       61.51      5.59 o 
   4   1   6       11.79       11.79      1.72 o 
   5   1   6       27.25       26.09      2.45 o 
   6   1   6        0.32        1.64      1.70 o 
  -7   2   6      123.90      133.54      5.41 o 
  -6   2   6        1.19        0.28      0.68 o 
  -5   2   6       20.72       17.80      1.33 o 
  -4   2   6     1035.83     1012.04     19.42 o 
  -3   2   6       96.16       96.75      2.16 o 
  -2   2   6       17.60       18.85      1.79 o 
  -1   2   6      108.06      105.09      2.69 o 
   0   2   6       69.35       70.58      2.29 o 
   1   2   6     1021.33      994.12      9.53 o 
   2   2   6        0.07        2.10      3.05 o 
   3   2   6        0.10        0.60      0.74 o 
   4   2   6      102.81      110.53      3.11 o 
   5   2   6       29.38       32.16      2.51 o 
  -7   3   6       34.11       32.65      2.05 o 
  -6   3   6       31.73       36.35      1.70 o 
  -5   3   6        0.05       -1.02      0.72 o 
  -4   3   6        9.12        8.98      1.42 o 
  -3   3   6        0.35       -0.01      0.81 o 
  -2   3   6      498.26      512.38      6.19 o 
  -1   3   6      619.73      642.31      7.64 o 
   0   3   6        6.31        5.08      1.05 o 
   1   3   6      122.04      122.19      3.15 o 
   2   3   6        2.13        2.54      0.83 o 
   3   3   6       56.69       52.30      2.19 o 
   4   3   6        8.46        6.52      1.38 o 
   5   3   6       19.86       16.72      2.24 o 
  -6   4   6        1.65        0.86      1.01 o 
  -5   4   6        8.62        8.01      1.35 o 
  -4   4   6      300.66      312.47      6.58 o 
  -3   4   6       19.78       19.26      2.15 o 
  -2   4   6       49.81       46.94      2.56 o 
  -1   4   6        0.09        0.12      0.74 o 
   0   4   6       93.66       94.55      2.81 o 
   1   4   6      169.42      169.87      3.83 o 
   2   4   6       33.86       33.08      1.74 o 
   3   4   6        2.59        1.68      0.86 o 
   4   4   6        1.16        0.61      1.07 o 
  -5   5   6        1.23        0.19      1.20 o 
  -4   5   6        0.43        0.59      1.17 o 
  -3   5   6        0.12        1.69      1.19 o 
  -2   5   6      205.86      216.23      5.56 o 
  -1   5   6      218.76      230.96      6.98 o 
   0   5   6        4.66        3.53      1.09 o 
   1   5   6       49.43       48.25      2.83 o 
   2   5   6        2.96        3.66      1.00 o 
   3   5   6       30.56       27.16      2.74 o 
  -4   6   6      181.65      197.99     13.75 o 
  -3   6   6       19.03       23.75      5.93 o 
  -2   6   6        4.72        5.19      1.57 o 
  -1   6   6       28.41       29.91      3.53 o 
   0   6   6       20.75       20.72      2.38 o 
   1   6   6      174.76      191.99      4.44 o 
   2   6   6        0.14        0.35      1.05 o 
  -7   0   7       32.53       35.06      3.40 o 
  -6   0   7       18.14       19.02      2.99 o 
  -5   0   7      171.40      167.00      4.19 o 
  -4   0   7      221.33      214.52      4.67 o 
  -3   0   7      533.63      523.33      6.04 o 
  -2   0   7      306.32      297.88      6.62 o 
  -1   0   7      669.06      640.79      9.32 o 
   0   0   7        0.33        1.68      1.43 o 
   1   0   7       90.45       75.24      4.45 o 
   2   0   7       95.70       90.89      4.99 o 
   3   0   7      113.75      104.96      5.54 o 
   4   0   7       33.32       33.93      4.04 o 
   5   0   7      193.13      206.19      8.45 o 
  -7   1   7       55.32       54.22      2.97 o 
  -6   1   7      375.21      405.09     13.51 o 
  -5   1   7        0.39        0.41      0.67 o 
  -4   1   7      353.53      327.63      3.71 o 
  -3   1   7        2.52        0.92      0.64 o 
  -2   1   7        7.11        5.26      1.09 o 
  -1   1   7        3.68        2.69      0.94 o 
   0   1   7       11.33        7.61      1.29 o 
   1   1   7       56.72       45.23      2.78 o 
   2   1   7        0.00        0.79      1.00 o 
   3   1   7      211.62      215.27      5.64 o 
   4   1   7       23.76       23.52      2.44 o 
   5   1   7       26.75       35.31      3.03 o 
  -7   2   7       19.57       19.37      2.36 o 
  -6   2   7        3.71        2.36      1.10 o 
  -5   2   7       27.90       26.12      3.77 o 
  -4   2   7      185.58      193.44      4.13 o 
  -3   2   7      122.70      115.46      2.97 o 
  -2   2   7       27.25       26.85      1.63 o 
  -1   2   7      549.91      543.52     13.55 o 
   0   2   7      136.24      142.29      3.47 o 
   1   2   7        0.37        0.04      0.81 o 
   2   2   7       87.14       85.06      2.70 o 
   3   2   7        5.05        4.19      1.29 o 
   4   2   7      113.44      109.12     10.98 o 
  -6   3   7      259.93      270.81      5.94 o 
  -5   3   7        0.19       -0.64      0.79 o 
  -4   3   7      224.70      217.25     15.68 o 
  -3   3   7        2.26        0.07      1.09 o 
  -2   3   7        1.90        1.13      0.84 o 
  -1   3   7        1.85        1.74      0.91 o 
   0   3   7        6.37        3.88      1.34 o 
   1   3   7       28.02       31.01      2.04 o 
   2   3   7        0.00       -0.31      0.67 o 
   3   3   7      152.43      157.45      3.93 o 
   4   3   7       16.79       18.15      2.24 o 
  -6   4   7       11.97       10.69      1.60 o 
  -5   4   7       80.28       73.53      5.05 o 
  -4   4   7       89.29       91.73      3.79 o 
  -3   4   7      227.12      229.25      7.63 o 
  -2   4   7      135.87      130.25      4.39 o 
  -1   4   7      282.89      293.23      6.37 o 
   0   4   7        0.75        0.31      0.88 o 
   1   4   7       46.11       49.25      2.31 o 
   2   4   7       36.89       35.31      1.76 o 
   3   4   7       43.02       47.32      2.41 o 
  -5   5   7        0.21       -1.70      1.13 o 
  -4   5   7       92.58       89.53      3.93 o 
  -3   5   7        0.14       -0.38      1.15 o 
  -2   5   7        2.48        2.05      1.40 o 
  -1   5   7        2.89        2.62      1.41 o 
   0   5   7        5.96        3.49      1.19 o 
   1   5   7       18.77       16.32      4.18 o 
   2   5   7        0.31       -0.41      0.91 o 
  -2   6   7       12.87       13.83      2.19 o 
  -1   6   7      121.22      115.76      4.55 o 
  -7   0   8        1.13        2.39      1.91 o 
  -6   0   8       47.12       48.58      3.70 o 
  -5   0   8        6.58        4.13      1.33 o 
  -4   0   8       83.50       85.40      3.30 o 
  -3   0   8        2.89       -1.19      1.31 o 
  -2   0   8      146.10      151.54      4.44 o 
  -1   0   8        0.13        0.57      1.50 o 
   0   0   8      152.81      151.49      6.55 o 
   1   0   8      603.67      615.88     14.05 o 
   2   0   8       26.52       28.54      3.79 o 
   3   0   8       59.14       50.73      4.28 o 
   4   0   8       31.63       37.17      4.51 o 
  -6   1   8       46.01       46.46      3.71 o 
  -5   1   8        0.22       -1.11      0.74 o 
  -4   1   8       22.18       19.79      1.49 o 
  -3   1   8        0.17       -0.77      0.77 o 
  -2   1   8      234.87      246.87      4.69 o 
  -1   1   8        0.93       -0.46      0.76 o 
   0   1   8        0.01       -0.27      0.80 o 
   1   1   8        0.51       -0.20      1.08 o 
   2   1   8       75.39       71.95      3.43 o 
   3   1   8      153.73      154.95      6.15 o 
   4   1   8       89.12       92.99      9.91 o 
  -6   2   8        1.09        0.91      2.08 o 
  -5   2   8       10.23        6.03      1.38 o 
  -4   2   8        5.69        4.70      1.53 o 
  -3   2   8       47.91       45.71      2.69 o 
  -2   2   8      163.19      166.20      3.90 o 
  -1   2   8       48.45       46.18      2.29 o 
   0   2   8        4.37        4.16      1.20 o 
   1   2   8      540.73      558.21     11.77 o 
   2   2   8        1.31        2.38      1.47 o 
   3   2   8        1.04        1.15      1.28 o 
  -6   3   8       29.04       29.84      4.70 o 
  -5   3   8        0.15       -1.14      0.91 o 
  -4   3   8       10.61       10.28      2.01 o 
  -3   3   8        0.08       -1.21      1.10 o 
  -2   3   8      140.72      143.86      3.70 o 
  -1   3   8        0.20       -0.67      0.88 o 
   0   3   8        0.70        0.13      0.95 o 
   1   3   8        0.76        0.29      1.00 o 
   2   3   8       48.44       48.02      2.99 o 
   3   3   8       93.25       95.19      4.16 o 
  -5   4   8        2.43        0.41      1.38 o 
  -4   4   8       38.65       40.61      5.05 o 
  -3   4   8        0.22       -1.08      1.19 o 
  -2   4   8       71.77       79.02      3.75 o 
  -1   4   8        0.89       -0.48      0.92 o 
   0   4   8       56.83       63.65      2.73 o 
   1   4   8      251.67      274.27      5.59 o 
   2   4   8       14.18       10.88      1.37 o 
  -3   5   8        0.11       -1.66      1.11 o 
  -2   5   8       66.32       61.08      5.24 o 
  -1   5   8        0.02       -1.55      1.20 o 
   0   5   8        0.01       -0.82      1.58 o 
  -4   0   9      194.99      216.64      7.54 o 
  -3   0   9      213.36      220.06      5.70 o 
  -2   0   9        0.13       -0.49      1.24 o 
  -1   0   9       44.34       38.56      3.88 o 
   0   0   9        4.07        3.49      2.02 o 
   1   0   9       19.60       17.10      3.11 o 
   2   0   9       12.08       12.19      2.97 o 
  -5   1   9        5.90        5.18      2.40 o 
  -4   1   9       15.79       13.82      2.16 o 
  -3   1   9       19.83       21.47      1.94 o 
  -2   1   9       68.41       65.20      2.70 o 
  -1   1   9      212.96      213.97      5.62 o 
   0   1   9        3.01        1.15      1.25 o 
   1   1   9       22.35       22.67      2.56 o 
   2   1   9       71.58       67.66      3.60 o 
  -5   2   9        0.95       -0.52      0.99 o 
  -4   2   9      343.91      364.36      7.80 o 
  -3   2   9      110.28      126.06     11.90 o 
  -2   2   9       18.71       17.97      1.92 o 
  -1   2   9      179.23      188.03      4.55 o 
   0   2   9       20.49       18.69      2.01 o 
   1   2   9       66.48       66.75      3.53 o 
   2   2   9        7.01        5.91      1.95 o 
  -4   3   9        8.67        6.48      1.91 o 
  -3   3   9       11.34       11.74      2.15 o 
  -2   3   9       45.14       47.61      3.10 o 
  -1   3   9      143.27      158.96      7.35 o 
   0   3   9        0.66       -0.42      1.05 o 
   1   3   9       12.42       10.48      1.68 o 
  -2   4   9        0.28       -0.75      1.47 o 
  -1   4   9       20.87       28.78      3.12 o 
  -4   0  10       16.87       12.52      3.31 o 
  -3   0  10       79.61       84.73      6.71 o 
  -2   0  10       35.14       33.67      4.30 o 
  -1   0  10        8.81        5.74      2.42 o 
   0   0  10        3.38        4.58      2.24 o 
  -3   1  10       92.51       92.44      5.62 o 
  -2   1  10        8.96        6.79      1.50 o 
  -1   1  10       10.18        7.29      1.81 o 
   0   1  10       13.81       16.73      2.38 o 
  -2   2  10        0.00       -0.37      1.06 o 
                                                 
